# Supplementary material for: Improved Atrial Differentiation of Human Pluripotent Stem Cells by Activation of Retinoic Acid Receptor Alpha (RARα)
Source: J Pers Med. 2022 Apr 13;12(4):628. doi: 10.3390/jpm12040628 (PMC9032956; doi:10.3390/jpm12040628)
Supplement: Supplementary file 1 [file jpm-12-00628-s001.zip]

Archive with 3 entries (2 files):
- Supplementary Videos/
- Supplementary Videos/Suppl-movie-1_COUP_BMS.mp4
- Supplementary_JPM_final.pdf
